# Supplementary material for: Personality traits and substance use among college students in Eldoret, Kenya
Source: PLoS One. 2023 May 24;18(5):e0286160. doi: 10.1371/journal.pone.0286160 (PMC10208453; doi:10.1371/journal.pone.0286160)
Supplement: S1 Data — (CSV) [file pone.0286160.s001.csv]

Case	GEND1	College	AGE	Educationyrs	employment	Residence	Income	marital	AnySubstance	CIGARETTEANDOTHER	ALCOHOL	TRANQUILIZERS	SEDATIVE	AMPHETAMINE	CANNABIS	HALLUCINOGEN	COCAINE	HEROINE	OPIUM	VOLALITEINHALANTS	INJECTABLE	extraversion	agreeableness	Conscientiousness	Neuroticism	openness
1	Female	Alphax	27	16	None	Urban	No source	Never married/single	1	0	Yes	Yes	No	Yes	No	No	No	No	No	No	No	33	38	30	18	29
2	Female	Alphax	22	15	None	Urban	Spouse/family	Never married/single	1	1	No	No	No	No	No	No	No	No	No	No	No	29	33	26	17	38
3	Female	Alphax	27	23	None	Urban	Spouse/family	Never married/single	1	1	Yes	Yes	Yes	No	Yes	No	Yes	No	No	No	Yes	23	30	27	27	38
4	Female	Alphax	20	13	None	Urban	Friends	Never married/single	1	1	Yes	No	No	No	Yes	Yes	No	No	No	No	No	36	42	29	21	42
5	Female	Alphax	23	15	None	Urban	Spouse/family	Never married/single	0	0	No	No	No	No	No	No	No	No	No	No	No	24	29	28	29	30
6	Female	Alphax	20	14	None	Urban	Spouse/family	Never married/single	1	1	No	No	No	No	No	No	No	No	No	No	No	25	27	25	32	39
7	Female	Alphax	20	16	None	Urban	Spouse/family	Never married/single	0	0	No	No	No	No	No	No	No	No	No	No	No	25	31	28	31	33
8	Male	Alphax	24	16	Full/Part time	Urban	Salary	Never married/single	0	0	No	No	No	No	No	No	No	No	No	No	No	31	33	26	18	39
9	Male	Alphax	22	16	None	Urban	Welfare	Never married/single	0	0	No	No	No	No	No	No	No	No	No	No	No	30	37	23	18	40
10	Female	Alphax	19	14	None	Urban	Welfare	Never married/single	0	0	No	No	No	No	No	No	No	No	No	No	No	18	45	32	17	39
11	Female	Alphax	19	15	None	Urban	Friends	Never married/single	1	1	No	No	No	No	No	No	No	No	No	No	No	25	27	25	32	39
12	Female	Alphax	29	18	None	Urban	Spouse/family	Never married/single	0	0	No	No	No	No	No	No	No	No	No	No	No	28	33	31	22	30
13	Female	Alphax	20	13	None	Urban	No source	Never married/single	0	0	No	No	No	No	No	No	No	No	No	No	No	33	41	23	15	41
14	Female	Alphax	19	13	None	Rural	No source	Never married/single	1	0	No	No	No	No	No	Yes	No	No	No	No	No	28	38	24	22	37
15	Female	Alphax	22	16	None	Rural	Friends	Never married/single	1	0	Yes	No	No	No	No	No	No	No	No	No	Yes	34	35	25	16	40
16	Female	Alphax	20	16	None	Urban	Spouse/family	Never married/single	0	0	No	No	No	No	No	No	No	No	No	No	No	30	35	22	16	40
17	Female	Alphax	18	14	None	Rural	Spouse/family	Never married/single	0	0	No	No	No	No	No	No	No	No	No	No	No	22	34	25	19	29
18	Female	Alphax	19	12	None	Urban	Spouse/family	Never married/single	1	0	Yes	No	Yes	No	Yes	No	Yes	Yes	No	Yes	No	30	39	28	34	44
19	Female	Alphax	22	15	None	Urban	Spouse/family	Never married/single	0	0	No	No	No	No	No	No	No	No	No	No	No	27	27	26	20	34
20	Female	Alphax	24	12	Full/Part time	Urban	Friends	Never married/single	1	1	Yes	No	No	No	Yes	No	No	No	No	No	No	35	40	21	21	44
21	Male	Alphax	20	14	None	Urban	Spouse/family	Never married/single	1	0	Yes	No	No	No	No	No	No	No	No	No	No	20	24	23	26	40
22	Male	Alphax	23	13	None	Urban	Friends	Never married/single	0	0	No	No	No	No	No	No	No	No	No	No	No	24	36	28	23	39
23	Male	Alphax	20	13	None	Urban	No source	Never married/single	0	0	No	No	No	No	No	No	No	No	No	No	No	29	40	29	15	35
24	Male	Alphax	21	12	None	Urban	No source	Never married/single	0	0	No	No	No	No	No	No	No	No	No	No	No	25	26	20	16	29
25	Male	Alphax	22	13	None	Urban	Spouse/family	Never married/single	0	0	No	No	No	No	No	No	No	No	No	No	No	29	40	29	15	27
26	Male	Alphax	23	14	Full/Part time	Urban	Salary	Never married/single	1	1	Yes	No	No	No	No	No	No	No	No	No	No	26	32	27	20	42
27	Male	Alphax	26	14	None	Urban	Spouse/family	Never married/single	1	0	Yes	No	No	No	No	No	No	No	No	No	No	21	23	18	19	34
28	Male	Alphax	21	14	Full/Part time	Urban	Salary	Never married/single	1	0	Yes	No	No	No	No	No	No	No	No	No	No	33	35	24	19	35
29	Male	Alphax	19	13	None	Urban	Spouse/family	Never married/single	0	0	No	No	No	No	No	No	No	No	No	No	No	40	39	22	15	37
30	Male	Alphax	23	20	None	Urban	Spouse/family	Never married/single	1	0	Yes	No	No	No	No	No	No	No	No	No	No	27	42	30	22	37
31	Male	Alphax	24	14	None	Urban	Spouse/family	Never married/single	0	0	No	No	No	No	No	No	No	No	No	No	No	24	32	20	25	22
32	Male	Alphax	19	13	None	Urban	Spouse/family	Never married/single	0	0	No	No	No	No	No	No	No	No	No	No	No	32	31	27	24	35
33	Male	Alphax	24	13	None	Urban	Spouse/family	Ever married	1	0	Yes	No	No	No	No	No	No	No	No	No	No	19	31	23	28	32
34	Male	Alphax	24	12	None	Urban	Spouse/family	Never married/single	1	0	No	Yes	No	No	No	No	No	No	No	No	No	26	30	19	27	30
35	Male	Alphax	19	14	None	Urban	Spouse/family	Never married/single	0	0	No	No	No	No	No	No	No	No	No	No	No	26	32	27	20	42
36	Male	Alphax	22	14	None	Urban	Spouse/family	Never married/single	1	0	Yes	No	No	No	No	No	No	No	No	No	No	28	34	28	23	33
37	Male	Alphax	24	17	None	Urban	Spouse/family	Never married/single	1	0	Yes	No	No	No	No	No	No	No	No	Yes	No	35	18	30	31	27
38	Male	Alphax	21	16	None	Urban	Spouse/family	Never married/single	0	0	No	No	No	No	No	No	No	No	No	No	No	40	28	30	23	36
39	Male	Alphax	24	15	None	Urban	Spouse/family	Never married/single	1	0	Yes	No	No	No	No	No	No	No	No	No	No	31	34	25	19	35
40	Female	Alphax	21	16	None	Urban	Spouse/family	Never married/single	0	0	No	No	No	No	No	No	No	No	No	No	No	23	27	24	21	29
41	Female	Alphax	21	12	None	Urban	Spouse/family	Never married/single	0	0	No	No	No	No	No	No	No	No	No	No	No	24	33	18	21	28
42	Male	Alphax	21	14	Full/Part time	Urban	Spouse/family	Never married/single	0	0	No	No	No	No	No	No	No	No	No	No	No	27	34	27	30	36
43	Male	Alphax	23	15	Full/Part time	Urban	Salary	Ever married	1	1	Yes	No	No	No	No	No	No	No	No	No	No	27	14	25	19	34
44	Female	Alphax	45	18	Full/Part time	Urban	Salary	Ever married	0	0	No	No	No	No	No	No	No	No	No	No	No	22	35	20	8	33
45	Female	Alphax	24	14	None	Urban	Friends	Never married/single	0	0	No	No	No	No	No	No	No	No	No	No	No	27	14	25	19	34
46	Female	Alphax	20	12	None	Urban	Friends	Never married/single	1	0	No	No	No	No	No	No	No	No	Yes	No	No	24	37	29	15	38
47	Male	Alphax	21	12	None	Urban	Spouse/family	Never married/single	1	0	Yes	No	No	No	No	No	No	No	No	No	No	23	27	24	21	29
48	Male	Alphax	23	14	None	Urban	Spouse/family	Never married/single	1	0	Yes	No	No	No	No	No	No	No	No	No	No	28	34	28	23	33
49	Female	Alphax	20	14	None	Urban	Spouse/family	Never married/single	0	0	No	No	No	No	No	No	No	No	No	No	No	25	27	25	32	39
50	Female	Alphax	19	13	None	Urban	Spouse/family	Never married/single	0	0	No	No	No	No	No	No	No	No	No	No	No	20	24	23	26	40
51	Female	Alphax	21	14	None	Urban	Spouse/family	Never married/single	0	0	No	No	No	No	No	No	No	No	No	No	No	25	27	25	32	39
52	Male	Alphax	19	14	None	Urban	Spouse/family	Never married/single	0	0	No	No	No	No	No	No	No	No	No	No	No	20	24	23	26	40
53	Female	Alphax	20	14	None	Urban	Spouse/family	Never married/single	0	0	No	No	No	No	No	No	No	No	No	No	No	27	36	24	24	32
54	Female	Alphax	26	17	None	Urban	Spouse/family	Never married/single	0	0	No	No	No	No	No	No	No	No	No	No	No	28	33	31	22	30
55	Female	Alphax	23	14	None	Urban	Spouse/family	Never married/single	1	0	Yes	No	No	No	No	No	No	No	No	No	No	32	45	26	15	33
56	Female	Alphax	28	17	None	Urban	Spouse/family	Never married/single	1	0	Yes	No	No	No	No	No	No	No	No	No	No	20	39	26	28	36
57	Female	Alphax	21	14	None	Urban	Spouse/family	Never married/single	1	0	Yes	No	No	No	No	No	No	No	No	No	No	25	27	25	32	39
58	Male	Alphax	18	15	None	Urban	Spouse/family	Never married/single	1	0	Yes	No	No	No	No	No	No	No	No	No	No	21	30	22	18	31
59	Female	Alphax	24	14	None	Urban	Spouse/family	Never married/single	0	0	No	No	No	No	No	No	No	No	No	No	No	21	42	28	14	29
60	Female	Alphax	20	16	None	Urban	Spouse/family	Never married/single	0	0	No	No	No	No	No	No	No	No	No	No	No	28	33	31	22	30
61	Female	Alphax	20	14	None	Urban	Spouse/family	Never married/single	0	0	No	No	No	No	No	No	No	No	No	No	No	29	38	23	19	29
62	Male	Alphax	19	14	None	Urban	Spouse/family	Never married/single	0	0	No	No	No	No	No	No	No	No	No	No	No	32	28	31	24	34
63	Female	Alphax	20	12	None	Urban	Spouse/family	Never married/single	0	0	No	No	No	No	No	No	No	No	No	No	No	28	33	31	22	30
64	Female	Alphax	19	15	None	Urban	Spouse/family	Never married/single	0	0	No	No	No	No	No	No	No	No	No	No	No	20	24	23	26	40
65	Female	Alphax	21	12	None	Urban	Spouse/family	Never married/single	0	0	No	No	No	No	No	No	No	No	No	No	No	20	24	23	26	40
66	Female	Alphax	19	13	None	Urban	Spouse/family	Never married/single	0	0	No	No	No	No	No	No	No	No	No	No	No	20	24	23	26	40
67	Male	Alphax	19	12	None	Urban	Spouse/family	Never married/single	0	0	No	No	No	No	No	No	No	No	No	No	No	32	28	31	24	34
68	Male	Alphax	19	13	None	Urban	Spouse/family	Never married/single	0	0	No	No	No	No	No	No	No	No	No	No	No	28	33	31	22	30
69	Female	Alphax	24	14	None	Urban	Friends	Never married/single	0	0	No	No	No	No	No	No	No	No	No	No	No	27	14	25	19	34
70	Female	Alphax	20	12	None	Urban	Friends	Never married/single	1	0	No	No	No	No	No	No	No	No	Yes	No	No	24	37	29	15	38
71	Male	Alphax	21	12	None	Urban	Spouse/family	Never married/single	1	0	Yes	No	No	No	No	No	No	No	No	No	No	23	27	24	21	29
72	Male	Alphax	23	14	None	Urban	Spouse/family	Never married/single	1	0	Yes	No	No	No	No	No	No	No	No	No	No	28	34	28	23	33
73	Female	Alphax	20	14	None	Urban	Spouse/family	Never married/single	0	0	No	No	No	No	No	No	No	No	No	No	No	25	27	25	32	39
74	Female	Alphax	21	14	None	Urban	Spouse/family	Never married/single	0	0	No	No	No	No	No	No	No	No	No	No	No	25	27	25	32	39
75	Female	Alphax	19	14	None	Urban	Spouse/family	Never married/single	0	0	No	No	No	No	No	No	No	No	No	No	No	20	24	23	26	40
76	Male	Alphax	20	14	None	Urban	Spouse/family	Never married/single	0	0	No	No	No	No	No	No	No	No	No	No	No	27	36	24	24	32
77	Female	Alphax	26	17	None	Urban	Spouse/family	Never married/single	0	0	No	No	No	No	No	No	No	No	No	No	No	28	33	31	22	30
78	Female	Alphax	23	14	None	Urban	Spouse/family	Never married/single	1	0	Yes	No	No	No	No	No	No	No	No	No	No	32	45	26	15	33
79	Female	Alphax	28	17	None	Urban	Spouse/family	Never married/single	1	0	Yes	No	No	No	No	No	No	No	No	No	No	20	39	26	28	36
80	Female	Alphax	21	14	None	Urban	Spouse/family	Never married/single	1	0	Yes	No	No	No	No	No	No	No	No	No	No	25	27	25	32	39
81	Female	Alphax	23	13	None	Urban	Spouse/family	Never married/single	0	0	No	No	No	No	No	No	No	No	No	No	No	32	35	18	27	34
82	Female	Alphax	22	13	None	Rural	No source	Never married/single	0	0	No	No	No	No	No	No	No	No	No	No	No	33	26	24	24	35
83	Male	Alphax	20	14	None	Urban	Spouse/family	Never married/single	0	0	No	No	No	No	No	No	No	No	No	No	No	28	45	28	16	26
84	Male	Alphax	22	14	None	Urban	Salary	Never married/single	0	0	No	No	No	No	No	No	No	No	No	No	No	31	45	24	21	42
85	Female	Alphax	22	14	None	Urban	Spouse/family	Ever married	1	0	Yes	No	No	No	No	No	No	No	No	No	No	36	38	24	12	30
86	Female	Alphax	24	15	None	Rural	Spouse/family	Never married/single	0	0	No	No	No	No	No	No	No	No	No	No	No	19	37	26	23	35
87	Female	Alphax	21	14	Full/Part time	Urban	Salary	Never married/single	0	0	No	No	No	No	No	No	No	No	No	No	No	33	30	26	29	35
88	Male	Alphax	22	15	Full/Part time	Urban	Spouse/family	Never married/single	1	0	Yes	No	Yes	Yes	No	No	No	No	No	No	No	17	29	20	27	28
89	Female	Alphax	21	14	None	Urban	Spouse/family	Never married/single	0	0	No	No	No	No	No	No	No	No	No	No	No	27	42	26	19	35
90	Female	Alphax	22	13	None	Urban	Spouse/family	Never married/single	1	0	Yes	No	No	No	No	No	No	No	No	No	No	15	32	28	23	32
91	Female	Alphax	19	13	None	Rural	No source	Never married/single	0	0	No	No	No	No	No	No	No	No	No	No	No	34	39	28	21	42
92	Male	Alphax	18	13	None	Urban	Spouse/family	Never married/single	1	0	No	No	Yes	No	No	No	No	No	No	No	No	30	33	24	20	38
93	Female	Alphax	20	13	None	Urban	Salary	Never married/single	0	0	No	No	No	No	No	No	No	No	No	No	No	28	33	27	26	37
94	Female	Alphax	23	2	None	Urban	Spouse/family	Ever married	0	0	No	No	No	No	No	No	No	No	No	No	No	26	29	27	27	22
95	Female	Alphax	19	12	None	Urban	Friends	Never married/single	1	0	Yes	No	No	No	No	No	No	No	No	No	No	37	42	25	17	37
96	Male	Alphax	20	13	None	Urban	Spouse/family	Never married/single	0	0	No	No	No	No	No	No	No	No	No	No	No	29	38	22	21	40
97	Female	Alphax	22	2	None	Urban	No source	Never married/single	1	0	Yes	No	No	No	Yes	No	No	No	No	Yes	No	24	28	25	24	31
98	Female	Alphax	24	2	None	Urban	No source	Never married/single	1	0	Yes	No	No	No	No	No	No	No	No	Yes	Yes	20	33	31	18	36
99	Female	Alphax	24	12	None	Urban	No source	Never married/single	1	0	Yes	No	No	Yes	Yes	No	Yes	Yes	Yes	Yes	Yes	24	24	17	27	31
100	Male	Alphax	21	16	None	Urban	No source	Never married/single	1	0	Yes	No	No	Yes	Yes	No	Yes	Yes	Yes	No	Yes	18	28	23	29	36
101	Male	CHS	21	14	None	Urban	Spouse/family	Never married/single	0	0	No	No	No	No	No	No	No	No	No	No	No	23	26	27	22	31
102	Male	CHS	21	15	None	Urban	Spouse/family	Never married/single	1	0	Yes	No	No	No	No	No	No	No	No	No	No	29	18	26	17	28
103	Female	CHS	20	14	None	Urban	Spouse/family	Never married/single	1	0	Yes	No	No	No	No	No	No	No	No	No	No	30	30	29	24	32
104	Female	CHS	23	15	None	Urban	Spouse/family	Never married/single	1	0	Yes	Yes	Yes	No	No	No	No	No	No	No	No	29	31	31	19	28
105	Female	CHS	19	13	None	Urban	Spouse/family	Never married/single	1	0	Yes	No	No	No	No	No	No	No	No	No	No	25	39	25	24	25
106	Female	CHS	18	12	None	Urban	Spouse/family	Never married/single	0	0	No	No	No	No	No	No	No	No	No	No	No	30	36	30	22	38
107	Male	CHS	19	10	None	Urban	Spouse/family	Never married/single	0	0	No	No	No	No	No	No	No	No	No	No	No	25	27	25	32	39
108	Male	CHS	20	11	None	Urban	Spouse/family	Never married/single	0	0	No	No	No	No	No	No	No	No	No	No	No	27	14	25	19	34
109	Male	CHS	18	14	None	Urban	Spouse/family	Never married/single	0	0	No	No	No	No	No	No	No	No	No	No	No	24	42	27	18	38
110	Male	CHS	20	14	None	Urban	Spouse/family	Never married/single	0	0	No	No	No	No	No	No	No	No	No	No	No	29	40	29	15	35
111	Male	CHS	20	14	None	Urban	Friends	Never married/single	0	0	No	No	No	No	No	No	No	No	No	No	No	27	30	30	17	38
112	Female	CHS	21	14	None	Urban	Welfare	Never married/single	0	0	No	No	No	No	No	No	No	No	No	No	No	24	32	29	20	35
113	Female	CHS	22	14	None	Urban	Welfare	Never married/single	1	0	Yes	No	Yes	No	Yes	No	Yes	Yes	No	Yes	No	32	31	30	20	38
114	Female	CHS	20	14	None	Urban	Spouse/family	Never married/single	1	0	Yes	No	No	No	No	No	No	No	No	No	No	29	31	31	19	28
115	Female	CHS	20	12	None	Urban	Spouse/family	Never married/single	0	0	No	No	No	No	No	No	No	No	No	No	No	22	33	32	35	30
116	Female	CHS	21	18	None	Urban	Spouse/family	Never married/single	1	0	Yes	No	No	No	No	No	No	No	No	No	No	22	25	30	28	43
117	Female	CHS	20	14	None	Urban	Spouse/family	Never married/single	1	0	Yes	No	No	No	No	No	No	No	No	No	No	22	44	32	27	36
118	Female	CHS	21	15	None	Urban	Spouse/family	Never married/single	1	1	Yes	No	No	No	No	No	No	No	No	No	No	16	40	27	28	33
119	Female	CHS	19	14	None	Urban	Spouse/family	Never married/single	1	0	Yes	No	No	No	No	No	No	No	No	No	No	36	41	27	8	41
120	Male	CHS	20	14	None	Urban	Welfare	Never married/single	0	0	No	No	No	No	No	No	No	No	No	No	No	27	37	30	18	32
121	Male	CHS	21	15	None	Urban	Spouse/family	Never married/single	1	0	Yes	Yes	No	No	Yes	No	No	No	No	No	No	27	41	33	19	35
122	Male	CHS	21	14	None	Urban	Welfare	Never married/single	0	0	No	No	No	No	No	No	No	No	No	No	No	27	29	23	26	26
123	Male	CHS	23	14	None	Urban	Spouse/family	Never married/single	0	0	No	No	No	No	No	No	No	No	No	No	No	31	22	28	23	40
124	Male	CHS	24	15	None	Urban	Welfare	Never married/single	0	0	No	No	No	No	No	No	No	No	No	No	No	31	39	34	19	39
125	Male	CHS	20	15	None	Urban	Spouse/family	Never married/single	0	0	No	No	No	No	No	No	No	No	No	No	No	32	29	24	22	25
126	Male	CHS	21	17	None	Urban	Spouse/family	Never married/single	0	0	No	No	No	No	No	No	No	No	No	No	No	26	40	34	12	34
127	Male	CHS	22	14	None	Urban	Spouse/family	Never married/single	0	0	No	No	No	No	No	No	No	No	No	No	No	24	25	26	22	32
128	Female	CHS	20	14	None	Urban	Spouse/family	Ever married	0	0	No	No	No	No	No	No	No	No	No	No	No	37	38	29	12	42
129	Male	CHS	22	15	None	Urban	Welfare	Never married/single	0	0	No	No	No	No	No	No	No	No	No	No	No	34	43	28	14	39
130	Male	CHS	23	16	None	Urban	Welfare	Never married/single	1	0	No	No	No	No	No	No	No	No	No	Yes	No	26	33	27	20	35
131	Male	CHS	18	13	None	Urban	Spouse/family	Never married/single	0	0	No	No	No	No	No	No	No	No	No	No	No	31	35	28	11	37
132	Male	CHS	19	13	None	Urban	Spouse/family	Never married/single	1	0	Yes	No	No	No	No	No	No	No	No	No	No	22	33	28	25	36
133	Male	CHS	20	13	None	Urban	Spouse/family	Never married/single	0	0	No	No	No	No	No	No	No	No	No	No	No	27	38	30	19	38
134	Male	CHS	19	14	None	Urban	No source	Never married/single	0	0	No	No	No	No	No	No	No	No	No	No	No	22	25	26	22	32
135	Female	CHS	18	14	None	Urban	Spouse/family	Never married/single	1	0	Yes	No	No	No	No	No	No	No	No	No	No	26	37	30	25	34
136	Male	CHS	18	14	Full/Part time	Urban	Spouse/family	Never married/single	0	0	No	No	No	No	No	No	No	No	No	No	No	26	33	27	20	35
137	Female	CHS	19	12	None	Urban	Spouse/family	Never married/single	1	1	Yes	No	No	No	No	No	No	No	No	No	No	30	36	25	22	37
138	Male	CHS	19	12	None	Urban	Spouse/family	Never married/single	1	0	Yes	No	No	No	No	No	No	No	No	No	No	30	36	25	22	37
139	Female	CHS	18	12	Full/Part time	Urban	Spouse/family	Never married/single	1	1	Yes	Yes	Yes	Yes	No	No	No	No	No	No	No	14	37	26	23	42
140	Female	CHS	18	12	None	Urban	Spouse/family	Never married/single	0	0	No	No	No	No	No	No	No	No	No	No	No	26	33	27	20	35
141	Female	CHS	18	12	None	Urban	Spouse/family	Never married/single	0	0	No	No	No	No	No	No	No	No	No	No	No	31	22	28	23	40
142	Female	CHS	20	14	None	Urban	Spouse/family	Never married/single	1	0	No	No	No	No	No	Yes	No	No	No	No	No	28	38	24	22	37
143	Male	CHS	20	14	None	Urban	Welfare	Never married/single	1	0	Yes	No	No	No	No	No	No	No	No	No	No	21	23	18	19	34
144	Male	CHS	24	15	None	Urban	Welfare	Never married/single	0	0	No	No	No	No	No	No	No	No	No	No	No	31	22	28	23	40
145	Male	CHS	24	15	None	Rural	Spouse/family	Never married/single	1	0	Yes	No	No	No	No	No	No	No	No	No	No	22	35	29	23	32
146	Female	CHS	26	22	None	Urban	Spouse/family	Never married/single	0	0	No	No	No	No	No	No	No	No	No	No	No	30	41	29	13	32
147	Female	CHS	25	20	None	Urban	Spouse/family	Never married/single	0	0	No	No	No	No	No	No	No	No	No	No	No	33	35	29	23	32
148	Male	CHS	22	12	None	Rural	Spouse/family	Never married/single	1	0	Yes	No	No	No	No	No	No	No	No	No	No	23	36	30	23	34
149	Male	CHS	21	13	None	Urban	Spouse/family	Never married/single	1	0	Yes	No	No	No	No	No	No	No	No	No	No	24	25	26	22	32
150	Female	CHS	24	17	None	Urban	Spouse/family	Never married/single	0	0	No	No	No	No	No	No	No	No	No	No	No	25	43	31	12	36
151	Female	CHS	22	15	Full/Part time	Urban	Salary	Never married/single	1	1	Yes	No	No	No	No	No	No	No	No	No	No	29	34	28	29	40
152	Male	CHS	20	15	None	Urban	Spouse/family	Never married/single	0	0	No	No	No	No	No	No	No	No	No	No	No	32	29	24	22	25
153	Male	CHS	24	15	None	Urban	Welfare	Never married/single	0	0	No	No	No	No	No	No	No	No	No	No	No	31	39	34	19	39
154	Female	CHS	22	15	None	Urban	Spouse/family	Never married/single	0	0	No	No	No	No	No	No	No	No	No	No	No	19	29	25	27	32
155	Female	CHS	23	16	None	Urban	Spouse/family	Never married/single	1	0	Yes	No	No	No	No	No	No	No	No	No	No	34	30	28	17	40
156	Female	CHS	24	19	None	Urban	Spouse/family	Never married/single	1	0	Yes	No	No	No	No	No	No	No	No	No	No	25	38	34	22	32
157	Male	CHS	23	14	None	Urban	Spouse/family	Never married/single	0	0	No	No	No	No	No	No	No	No	No	No	No	31	22	28	23	40
158	Male	CHS	22	15	None	Rural	Spouse/family	Never married/single	1	0	Yes	No	No	No	No	No	No	No	No	No	No	22	35	29	23	32
159	Male	CHS	21	15	None	Urban	Spouse/family	Never married/single	0	0	No	No	No	No	No	No	No	No	No	No	No	24	25	26	22	32
160	Male	CHS	22	15	None	Urban	Spouse/family	Never married/single	1	1	No	No	No	No	No	No	No	No	No	No	No	29	33	26	17	38
161	Female	CHS	20	17	None	Urban	Spouse/family	Never married/single	0	0	No	No	No	No	No	No	No	No	No	No	No	25	39	22	19	39
162	Female	CHS	21	15	None	Urban	Spouse/family	Never married/single	0	0	No	No	No	No	No	No	No	No	No	No	No	30	37	30	25	30
163	Male	CHS	21	12	None	Urban	Welfare	Never married/single	0	0	No	No	No	No	No	No	No	No	No	No	No	27	29	23	26	26
164	Female	CHS	20	16	None	Urban	Spouse/family	Never married/single	0	0	No	No	No	No	No	No	No	No	No	No	No	28	34	28	17	31
165	Female	CHS	21	16	None	Urban	Spouse/family	Never married/single	0	0	No	No	No	No	No	No	No	No	No	No	No	23	28	29	36	36
166	Female	CHS	21	14	None	Urban	Spouse/family	Never married/single	0	0	No	No	No	No	No	No	No	No	No	No	No	32	41	34	16	32
167	Female	CHS	20	14	None	Urban	Spouse/family	Never married/single	0	0	No	No	No	No	No	No	No	No	No	No	No	20	42	24	31	37
168	Female	CHS	21	15	None	Urban	Spouse/family	Never married/single	0	0	No	No	No	No	No	No	No	No	No	No	No	23	45	31	25	32
169	Female	CHS	22	15	None	Urban	Spouse/family	Never married/single	0	0	No	No	No	No	No	No	No	No	No	No	No	23	44	28	24	36
170	Male	CHS	22	12	None	Urban	Friends	Never married/single	1	0	No	Yes	Yes	No	Yes	No	No	No	No	No	No	25	30	28	24	38
171	Male	CHS	23	16	None	Urban	Friends	Never married/single	1	0	Yes	Yes	No	No	No	No	No	No	No	No	No	24	25	26	22	32
172	Male	CHS	22	15	None	Urban	Welfare	Ever married	1	1	Yes	No	No	No	No	No	No	No	No	No	No	27	14	25	19	34
173	Male	CHS	20	14	Full/Part time	Urban	Welfare	Never married/single	0	0	No	No	No	No	No	No	No	No	No	No	No	27	34	27	30	36
174	Female	CHS	22	14	None	Urban	Spouse/family	Never married/single	0	0	No	No	No	No	No	No	No	No	No	No	No	30	36	30	12	32
175	Female	CHS	23	16	None	Urban	Spouse/family	Never married/single	1	0	Yes	No	No	No	No	No	No	No	No	No	No	33	40	28	21	40
176	Female	CHS	22	15	None	Urban	Spouse/family	Never married/single	1	0	Yes	No	No	No	No	No	No	No	No	No	No	26	36	32	25	29
177	Female	CHS	23	16	None	Urban	Spouse/family	Never married/single	1	1	Yes	No	No	No	Yes	No	No	No	No	No	Yes	28	33	27	24	36
178	Female	CHS	24	16	None	Urban	Spouse/family	Never married/single	1	0	Yes	Yes	Yes	No	No	No	No	No	No	No	No	24	25	26	22	32
179	Female	CHS	22	18	None	Urban	Spouse/family	Never married/single	0	0	No	No	No	No	No	No	No	No	No	No	No	22	43	28	13	43
180	Male	CHS	20	12	None	Urban	Welfare	Never married/single	0	0	No	No	No	No	No	No	No	No	No	No	No	24	33	18	21	28
181	Male	CHS	22	16	None	Urban	Welfare	Never married/single	0	0	No	No	No	No	No	No	No	No	No	No	No	23	27	24	21	29
182	Female	CHS	23	16	None	Urban	Spouse/family	Never married/single	1	0	Yes	No	No	No	No	No	No	No	No	No	No	36	27	26	19	41
183	Male	CHS	21	15	None	Urban	Welfare	Never married/single	0	0	No	No	No	No	No	No	No	No	No	No	No	31	22	28	23	40
184	Female	CHS	23	17	None	Urban	Spouse/family	Never married/single	1	0	Yes	No	No	No	No	No	No	No	No	No	No	39	40	22	19	46
185	Female	CHS	23	16	None	Urban	Spouse/family	Never married/single	1	0	Yes	No	No	No	No	No	No	No	No	No	No	39	35	32	21	45
186	Male	CHS	23	16	None	Urban	Friends	Never married/single	1	0	Yes	Yes	No	No	No	No	No	No	No	No	No	24	25	26	22	32
187	Male	CHS	21	14	None	Rural	Spouse/family	Never married/single	0	0	No	No	No	No	No	No	No	No	No	No	No	26	34	32	13	41
188	Female	CHS	21	14	None	Urban	Spouse/family	Never married/single	1	0	Yes	No	No	No	No	No	No	No	No	No	No	23	27	26	21	30
189	Male	CHS	20	13	None	Urban	Spouse/family	Never married/single	1	0	Yes	No	No	No	No	No	No	No	No	No	No	21	36	29	23	35
190	Male	CHS	23	12	None	Urban	Friends	Never married/single	1	0	No	Yes	Yes	No	Yes	No	No	No	No	No	No	25	30	28	24	38
191	Male	CHS	21	14	None	Urban	Spouse/family	Never married/single	0	0	No	No	No	No	No	No	No	No	No	No	No	23	26	27	22	31
192	Male	CHS	16	14	None	Urban	No source	Never married/single	0	0	No	No	No	No	No	No	No	No	No	No	No	22	25	26	22	32
193	Female	CHS	18	12	None	Urban	Spouse/family	Never married/single	1	0	Yes	No	No	No	No	No	No	No	No	No	No	33	30	33	28	33
194	Male	CHS	20	13	None	Urban	Welfare	Never married/single	0	0	No	No	No	No	No	No	No	No	No	No	No	22	43	28	21	32
195	Male	CHS	19	14	None	Urban	Welfare	Never married/single	1	0	Yes	No	No	No	No	No	No	No	No	No	No	23	31	27	21	30
196	Female	CHS	21	14	None	Urban	Welfare	Never married/single	0	0	No	No	No	No	No	No	No	No	No	No	No	40	37	33	14	43
197	Female	CHS	20	15	None	Urban	Spouse/family	Never married/single	0	0	No	No	No	No	No	No	No	No	No	No	No	28	34	29	26	36
198	Female	CHS	20	17	None	Urban	Spouse/family	Never married/single	0	0	No	No	No	No	No	No	No	No	No	No	No	23	41	28	27	37
199	Female	CHS	27	15	None	Urban	No source	Never married/single	1	0	Yes	Yes	Yes	Yes	No	No	No	No	No	No	No	33	36	30	18	29
200	Male	CHS	20	14	None	Urban	Spouse/family	Never married/single	0	0	No	No	No	No	No	No	No	No	No	No	No	21	31	26	26	34
201	Female	Eld Poly	30	13	None	Urban	Salary	Ever married	0	0	No	No	No	No	No	No	No	No	No	No	No	25	34	11	22	31
202	Male	Eld Poly	25	13	None	Urban	Spouse/family	Never married/single	1	0	Yes	No	No	No	No	No	No	No	No	No	No	24	25	26	22	32
203	Female	Eld Poly	21	13	None	Urban	Spouse/family	Never married/single	0	0	No	No	No	No	No	No	No	No	No	No	No	25	33	25	23	33
204	Male	Eld Poly	26	15	None	Urban	No source	Never married/single	1	0	No	No	Yes	No	No	No	No	No	No	No	No	24	25	26	22	32
205	Female	Eld Poly	22	15	None	Urban	Spouse/family	Never married/single	1	1	No	Yes	Yes	Yes	Yes	Yes	Yes	Yes	No	No	No	35	42	28	25	34
206	Female	Eld Poly	20	15	None	Urban	Spouse/family	Never married/single	0	0	No	No	No	No	No	No	No	No	No	No	No	30	42	24	16	38
207	Female	Eld Poly	22	15	None	Urban	Friends	Never married/single	1	0	Yes	No	No	No	No	No	No	No	No	No	No	32	45	24	12	46
208	Female	Eld Poly	24	15	None	Urban	Spouse/family	Ever married	1	0	No	No	Yes	Yes	No	Yes	No	No	No	No	No	31	38	29	29	32
209	Female	Eld Poly	26	15	None	Urban	Spouse/family	Ever married	0	0	No	No	No	No	No	No	No	No	No	No	No	31	41	31	22	33
210	Female	Eld Poly	20	15	None	Urban	Salary	Ever married	0	0	No	No	No	No	No	No	No	No	No	No	No	32	45	24	12	46
211	Female	Eld Poly	20	18	None	Urban	Spouse/family	Never married/single	1	0	Yes	No	No	No	Yes	No	No	No	No	No	No	20	32	26	24	30
212	Female	Eld Poly	24	12	None	Urban	No source	Never married/single	1	0	Yes	No	No	Yes	Yes	No	Yes	Yes	Yes	Yes	Yes	24	24	17	27	31
213	Female	Eld Poly	27	23	None	Urban	Spouse/family	Never married/single	1	1	Yes	Yes	Yes	No	Yes	No	Yes	No	No	No	Yes	23	30	27	27	38
214	Female	Eld Poly	21	16	None	Urban	No source	Never married/single	1	0	Yes	No	No	Yes	Yes	No	Yes	Yes	Yes	No	Yes	18	28	23	29	36
215	Female	Eld Poly	23	19	None	Rural	Spouse/family	Never married/single	1	0	Yes	No	No	No	No	No	No	No	No	No	No	19	32	26	21	26
216	Female	Eld Poly	21	17	None	Urban	No source	Never married/single	1	0	Yes	No	No	Yes	Yes	No	Yes	Yes	Yes	No	Yes	29	19	19	27	28
217	Female	Eld Poly	22	17	None	Urban	Spouse/family	Never married/single	1	0	Yes	No	No	No	No	No	No	No	No	No	No	26	39	31	22	44
218	Female	Eld Poly	25	20	Full/Part time	Urban	Salary	Ever married	0	0	No	No	No	No	No	No	No	No	No	No	No	26	25	29	21	32
219	Female	Eld Poly	22	15	None	Urban	Friends	Never married/single	1	0	Yes	No	No	No	No	No	No	No	No	Yes	No	22	28	19	26	33
220	Female	Eld Poly	22	17	None	Urban	Spouse/family	Never married/single	0	0	No	No	No	No	No	No	No	No	No	No	No	24	25	26	22	32
221	Male	Eld Poly	24	13	None	Rural	Spouse/family	Never married/single	0	0	No	No	No	No	No	No	No	No	No	No	No	26	40	29	22	33
222	Female	Eld Poly	25	13	None	Urban	Salary	Ever married	0	0	No	No	No	No	No	No	No	No	No	No	No	31	42	28	18	34
223	Female	Eld Poly	18	10	None	Urban	Spouse/family	Never married/single	0	0	No	No	No	No	No	No	No	No	No	No	No	29	43	25	15	37
224	Male	Eld Poly	19	12	None	Urban	No source	Never married/single	0	0	No	No	No	No	No	No	No	No	No	No	No	24	25	26	22	32
225	Female	Eld Poly	20	14	None	Rural	Spouse/family	Never married/single	0	0	No	No	No	No	No	No	No	No	No	No	No	24	25	26	22	32
226	Female	Eld Poly	19	12	None	Urban	No source	Never married/single	0	0	No	No	No	No	No	No	No	No	No	No	No	24	25	26	22	32
227	Male	Eld Poly	26	17	None	Rural	No source	Ever married	1	0	Yes	No	No	No	No	No	No	No	No	No	No	27	26	19	31	33
228	Female	Eld Poly	21	13	None	Urban	Welfare	Never married/single	0	0	No	No	No	No	No	No	No	No	No	No	No	28	42	30	17	33
229	Male	Eld Poly	24	15	None	Rural	No source	Never married/single	0	0	No	No	No	No	No	No	No	No	No	No	No	35	40	28	11	37
230	Female	Eld Poly	21	12	None	Urban	Spouse/family	Never married/single	0	0	No	No	No	No	No	No	No	No	No	No	No	27	36	27	16	39
231	Female	Eld Poly	19	13	None	Rural	No source	Never married/single	0	0	No	No	No	No	No	No	No	No	No	No	No	34	39	28	21	42
232	Female	Eld Poly	18	13	None	Urban	Spouse/family	Never married/single	1	0	No	No	Yes	No	No	No	No	No	No	No	No	30	33	24	20	38
233	Female	Eld Poly	20	13	None	Urban	Salary	Never married/single	0	0	No	No	No	No	No	No	No	No	No	No	No	28	33	27	26	37
234	Female	Eld Poly	23	2	None	Urban	Spouse/family	Ever married	0	0	No	No	No	No	No	No	No	No	No	No	No	26	29	27	27	22
235	Female	Eld Poly	19	12	None	Urban	Friends	Never married/single	1	0	Yes	No	No	No	No	No	No	No	No	No	No	37	42	25	17	37
236	Female	Eld Poly	20	13	None	Urban	Spouse/family	Never married/single	0	0	No	No	No	No	No	No	No	No	No	No	No	29	38	22	21	40
237	Female	Eld Poly	22	2	None	Urban	No source	Never married/single	1	0	Yes	No	No	No	Yes	No	No	No	No	Yes	No	24	28	25	24	31
238	Female	Eld Poly	20	13	None	Urban	Friends	Never married/single	1	1	Yes	No	No	No	Yes	Yes	No	No	No	No	No	36	42	29	21	42
239	Female	Eld Poly	24	2	None	Urban	No source	Never married/single	1	0	Yes	No	No	No	No	No	No	No	No	Yes	Yes	20	33	31	18	36
240	Male	Eld Poly	25	12	None	Rural	Spouse/family	Never married/single	1	0	Yes	No	No	No	No	No	No	No	No	No	No	20	33	31	18	36
241	Male	Eld Poly	20	12	None	Urban	No source	Never married/single	1	0	Yes	No	No	No	No	No	No	No	No	No	No	25	39	24	21	26
242	Male	Eld Poly	20	12	Full/Part time	Urban	Salary	Never married/single	1	1	Yes	No	No	No	No	No	No	No	No	No	No	26	28	27	26	38
243	Male	Eld Poly	24	13	None	Urban	No source	Never married/single	0	0	No	No	No	No	No	No	No	No	No	No	No	29	40	22	13	31
244	Male	Eld Poly	23	14	None	Urban	Spouse/family	Never married/single	1	0	Yes	No	No	Yes	Yes	No	No	No	No	No	No	30	31	28	21	47
245	Male	Eld Poly	22	13	None	Rural	Spouse/family	Never married/single	0	0	No	No	No	No	No	No	No	No	No	No	No	26	38	25	19	32
246	Male	Eld Poly	21	13	None	Urban	Spouse/family	Never married/single	1	0	Yes	No	No	No	No	No	No	No	No	No	No	24	25	26	22	32
247	Male	Eld Poly	22	12	None	Rural	Spouse/family	Never married/single	0	0	No	No	No	No	No	No	No	No	No	No	No	24	26	20	21	32
248	Male	Eld Poly	24	17	None	Urban	Spouse/family	Never married/single	1	0	Yes	No	No	No	No	No	No	No	No	No	No	31	38	27	18	31
249	Female	Eld Poly	21	14	Full/Part time	Urban	Salary	Never married/single	1	0	Yes	No	No	No	No	No	No	No	No	No	No	30	36	31	15	38
250	Male	Eld Poly	27	21	None	Urban	Spouse/family	Ever married	1	0	Yes	No	No	No	No	No	No	No	No	No	No	27	25	24	25	32
251	Male	Eld Poly	22	12	None	Rural	Spouse/family	Never married/single	1	0	Yes	No	No	No	No	No	No	No	No	No	No	23	36	30	23	34
252	Male	Eld Poly	27	14	None	Urban	No source	Never married/single	0	0	No	No	No	No	No	No	No	No	No	No	No	25	30	28	19	31
253	Male	Eld Poly	24	13	None	Urban	No source	Never married/single	0	0	No	No	No	No	No	No	No	No	No	No	No	29	40	22	13	31
254	Male	Eld Poly	23	14	None	Rural	Spouse/family	Never married/single	1	0	Yes	Yes	No	Yes	Yes	No	Yes	No	No	No	No	28	29	32	28	36
255	Female	Eld Poly	18	14	None	Urban	Spouse/family	Never married/single	1	0	Yes	No	No	No	No	No	No	No	No	Yes	No	33	31	20	19	38
256	Male	Eld Poly	24	13	None	Urban	Spouse/family	Never married/single	1	0	Yes	No	No	No	No	No	No	No	No	No	No	32	37	27	17	38
257	Male	Eld Poly	22	14	None	Urban	Spouse/family	Never married/single	1	0	Yes	No	No	No	No	No	No	No	No	No	No	29	24	24	27	33
258	Male	Eld Poly	25	12	None	Rural	Spouse/family	Never married/single	1	0	Yes	No	No	No	No	No	No	No	No	No	No	20	33	31	18	36
259	Female	Eld Poly	20	15	None	Urban	Salary	Never married/single	1	0	Yes	No	No	No	No	No	No	No	No	Yes	No	27	33	24	22	33
260	Male	Eld Poly	19	11	None	Rural	Spouse/family	Never married/single	0	0	No	No	No	No	No	No	No	No	No	No	No	24	25	26	22	32
261	Male	Eld Poly	23	10	None	Urban	Spouse/family	Never married/single	1	0	Yes	No	No	No	No	No	No	No	No	No	No	25	29	31	20	36
262	Male	Eld Poly	20	11	None	Urban	Friends	Never married/single	1	0	No	No	No	Yes	No	No	No	No	No	No	No	28	32	23	19	33
263	Male	Eld Poly	22	16	None	Urban	Spouse/family	Never married/single	1	0	No	No	Yes	No	No	No	No	No	No	No	No	20	33	26	23	35
264	Male	Eld Poly	23	13	None	Urban	Spouse/family	Never married/single	1	0	Yes	No	No	No	No	No	No	No	No	No	No	34	43	25	15	35
265	Male	Eld Poly	20	15	Full/Part time	Urban	Salary	Never married/single	1	0	Yes	No	No	No	No	No	No	No	No	No	No	26	33	18	25	33
266	Male	Eld Poly	27	15	None	Urban	Spouse/family	Never married/single	1	1	Yes	No	No	No	No	No	No	No	No	Yes	No	32	45	28	16	38
267	Male	Eld Poly	22	15	None	Urban	No source	Never married/single	0	0	No	No	No	No	No	No	No	No	No	No	No	24	25	26	22	32
268	Male	Eld Poly	23	15	None	Rural	No source	Never married/single	1	0	Yes	No	No	No	No	No	No	No	No	No	No	20	16	23	27	34
269	Male	Eld Poly	29	3	None	Urban	Spouse/family	Never married/single	1	1	Yes	No	No	No	No	No	No	No	No	No	No	21	29	25	25	26
270	Male	Eld Poly	24	15	None	Rural	No source	Never married/single	0	0	No	No	No	No	No	No	No	No	No	No	No	35	40	28	11	37
271	Male	Eld Poly	20	13	None	Urban	No source	Never married/single	1	0	Yes	No	No	No	No	No	No	No	No	No	No	33	32	31	19	46
272	Male	Eld Poly	29	14	None	Urban	Spouse/family	Never married/single	1	1	Yes	No	No	No	No	No	No	No	No	No	No	21	29	25	25	26
273	Male	Eld Poly	22	13	None	Urban	No source	Never married/single	1	0	Yes	No	No	No	No	No	No	No	No	No	No	30	37	26	21	31
274	Male	Eld Poly	19	12	None	Urban	Spouse/family	Never married/single	1	0	Yes	No	No	No	No	No	No	No	No	No	No	29	39	24	22	37
275	Male	Eld Poly	22	13	None	Urban	Spouse/family	Never married/single	0	0	No	No	No	No	No	No	No	No	No	No	No	29	40	22	13	31
276	Male	Eld Poly	21	12	None	Urban	No source	Never married/single	0	0	No	No	No	No	No	No	No	No	No	No	No	24	25	26	22	32
277	Male	Eld Poly	18	10	None	Urban	Spouse/family	Never married/single	0	0	No	No	No	No	No	No	No	No	No	No	No	24	25	26	22	32
278	Male	Eld Poly	20	13	None	Urban	No source	Never married/single	1	1	Yes	Yes	Yes	Yes	No	No	No	No	No	No	No	30	27	27	26	35
279	Male	Eld Poly	24	13	Full/Part time	Rural	Salary	Never married/single	0	0	No	No	No	No	No	No	No	No	No	No	No	21	29	25	18	30
280	Male	Eld Poly	20	12	Full/Part time	Urban	Spouse/family	Never married/single	1	0	Yes	No	No	No	No	No	No	No	No	No	No	26	32	25	22	32
281	Male	Eld Poly	23	15	None	Urban	Salary	Ever married	1	1	Yes	No	No	No	No	No	No	No	No	No	No	24	29	22	23	31
282	Male	Eld Poly	23	14	None	Urban	Spouse/family	Never married/single	0	0	No	No	No	No	No	No	No	No	No	No	No	24	32	28	25	27
283	Male	Eld Poly	24	14	None	Urban	Spouse/family	Never married/single	0	0	No	No	No	No	No	No	No	No	No	No	No	21	30	30	19	35
284	Female	Eld Poly	19	12	None	Urban	Spouse/family	Never married/single	0	0	No	No	No	No	No	No	No	No	No	No	No	28	39	31	21	32
285	Male	Eld Poly	25	14	None	Urban	Spouse/family	Never married/single	0	0	No	No	No	No	No	No	No	No	No	No	No	23	31	25	22	34
286	Male	Eld Poly	24	14	None	Urban	Spouse/family	Never married/single	0	0	No	No	No	No	No	No	No	No	No	No	No	22	32	25	22	25
287	Male	Eld Poly	20	14	None	Urban	No source	Never married/single	0	0	No	No	No	No	No	No	No	No	No	No	No	23	27	26	21	33
288	Male	Eld Poly	20	14	None	Rural	Spouse/family	Never married/single	1	0	Yes	No	No	No	No	No	No	No	Yes	Yes	No	30	42	29	17	39
289	Male	Eld Poly	23	16	None	Urban	Friends	Never married/single	0	0	No	No	No	No	No	No	No	No	No	No	No	24	23	17	24	28
290	Male	Eld Poly	28	14	None	Urban	Spouse/family	Ever married	1	1	Yes	No	No	No	No	No	No	No	No	No	No	31	27	26	16	32
291	Male	Eld Poly	21	12	None	Rural	Spouse/family	Never married/single	0	0	No	No	No	No	No	No	No	No	No	No	No	29	40	22	13	31
292	Male	Eld Poly	22	12	None	Rural	Spouse/family	Never married/single	0	0	No	No	No	No	No	No	No	No	No	No	No	24	26	20	21	32
293	Female	Eld Poly	25	14	None	Rural	Salary	Never married/single	0	0	No	No	No	No	No	No	No	No	No	No	No	22	28	27	24	31
294	Male	Eld Poly	21	13	None	Urban	Spouse/family	Never married/single	0	0	No	No	No	No	No	No	No	No	No	No	No	26	28	27	22	33
295	Male	Eld Poly	23	13	None	Urban	Spouse/family	Ever married	0	0	No	No	No	No	No	No	No	No	No	No	No	28	33	32	28	42
296	Male	Eld Poly	26	17	None	Rural	No source	Ever married	1	0	Yes	No	No	No	No	No	No	No	No	No	No	27	26	19	31	33
297	Male	Eld Poly	21	12	None	Urban	No source	Never married/single	0	0	No	No	No	No	No	No	No	No	No	No	No	20	22	28	27	31
298	Male	Eld Poly	22	13	None	Rural	No source	Ever married	0	0	No	No	No	No	No	No	No	No	No	No	No	12	13	20	36	32
299	Male	Eld Poly	23	15	Full/Part time	Urban	Salary	Never married/single	1	1	Yes	No	No	No	No	No	No	No	No	No	No	28	33	32	28	42
300	Female	Eld Poly	22	12	Full/Part time	Urban	Salary	Never married/single	0	0	No	No	No	No	No	No	No	No	No	No	No	24	25	26	22	32
301	Male	RVTI	20	13	None	Urban	Spouse/family	Never married/single	1	1	Yes	No	No	Yes	Yes	No	No	No	No	No	No	23	18	30	22	39
302	Male	RVTI	19	13	Full/Part time	Urban	Welfare	Never married/single	0	0	No	No	No	No	No	No	No	No	No	No	No	24	39	30	21	45
303	Male	RVTI	24	14	None	Rural	No source	Never married/single	0	0	No	No	No	No	No	No	No	No	No	No	No	29	35	24	26	33
304	Female	RVTI	23	13	None	Urban	No source	Never married/single	0	0	No	No	No	No	No	No	No	No	No	No	No	31	43	24	17	34
305	Female	RVTI	22	15	Full/Part time	Urban	Spouse/family	Never married/single	1	0	Yes	No	Yes	Yes	No	No	No	No	No	No	No	17	29	20	27	28
306	Female	RVTI	22	15	None	Urban	Spouse/family	Never married/single	0	0	No	No	No	No	No	No	No	No	No	No	No	29	40	32	12	38
307	Female	RVTI	21	14	None	Urban	Spouse/family	Never married/single	0	0	No	No	No	No	No	No	No	No	No	No	No	27	42	26	19	35
308	Female	RVTI	20	15	None	Urban	Welfare	Never married/single	0	0	No	No	No	No	No	No	No	No	No	No	No	20	34	23	12	28
309	Female	RVTI	20	14	None	Urban	No source	Never married/single	1	0	Yes	No	No	No	No	No	No	No	No	No	No	25	41	28	20	32
310	Female	RVTI	23	15	None	Urban	No source	Never married/single	0	0	No	No	No	No	No	No	No	No	No	No	No	22	29	25	23	31
311	Female	RVTI	23	14	None	Urban	Welfare	Never married/single	0	0	No	No	No	No	No	No	No	No	No	No	No	30	37	28	12	40
312	Female	RVTI	20	13	None	Urban	Spouse/family	Never married/single	0	0	No	No	No	No	No	No	No	No	No	No	No	26	40	25	13	34
313	Female	RVTI	20	14	None	Urban	Spouse/family	Never married/single	0	0	No	No	No	No	No	No	No	No	No	No	No	32	35	19	27	34
314	Female	RVTI	22	14	None	Urban	Spouse/family	Never married/single	0	0	No	No	No	No	No	No	No	No	No	No	No	32	38	28	19	35
315	Female	RVTI	21	14	None	Rural	Spouse/family	Never married/single	0	0	No	No	No	No	No	No	No	No	No	No	No	21	42	25	26	33
316	Female	RVTI	21	14	None	Urban	Spouse/family	Never married/single	0	0	No	No	No	No	No	No	No	No	No	No	No	24	43	27	14	34
317	Female	RVTI	24	16	None	Rural	Spouse/family	Never married/single	0	0	No	No	No	No	No	No	No	No	No	No	No	24	39	26	21	32
318	Female	RVTI	22	13	None	Rural	No source	Never married/single	0	0	No	No	No	No	No	No	No	No	No	No	No	33	26	24	24	35
319	Female	RVTI	30	15	None	Urban	Spouse/family	Ever married	0	0	No	No	No	No	No	No	No	No	No	No	No	33	41	23	20	33
320	Female	RVTI	20	13	None	Urban	Friends	Never married/single	0	0	No	No	No	No	No	No	No	No	No	No	No	29	42	24	19	30
321	Female	RVTI	21	14	Full/Part time	Urban	Salary	Never married/single	0	0	No	No	No	No	No	No	No	No	No	No	No	33	30	26	29	35
322	Female	RVTI	24	15	None	Rural	Spouse/family	Never married/single	0	0	No	No	No	No	No	No	No	No	No	No	No	19	37	26	23	35
323	Female	RVTI	21	13	None	Urban	Welfare	Never married/single	0	0	No	No	No	No	No	No	No	No	No	No	No	31	33	27	22	33
324	Female	RVTI	22	14	None	Urban	Salary	Never married/single	0	0	No	No	No	No	No	No	No	No	No	No	No	31	45	24	21	42
325	Male	RVTI	20	14	None	Urban	Spouse/family	Never married/single	1	0	No	No	No	Yes	Yes	No	Yes	Yes	Yes	Yes	Yes	24	23	23	29	36
326	Female	RVTI	20	12	Full/Part time	Urban	Salary	Never married/single	1	1	No	No	No	No	No	No	No	No	No	No	No	16	29	26	22	32
327	Male	RVTI	18	13	None	Rural	No source	Never married/single	1	0	Yes	No	No	No	No	No	No	No	No	No	No	32	21	28	24	42
328	Male	RVTI	19	14	None	Rural	Spouse/family	Never married/single	0	0	No	No	No	No	No	No	No	No	No	No	No	23	41	32	25	38
329	Female	RVTI	23	14	None	Rural	Spouse/family	Never married/single	1	0	Yes	No	No	No	No	No	No	No	No	No	No	22	28	30	26	31
330	Male	RVTI	22	15	None	Urban	No source	Ever married	0	0	No	No	No	No	No	No	No	No	No	No	No	33	42	33	18	27
331	Male	RVTI	21	16	None	Rural	No source	Never married/single	0	0	No	No	No	No	No	No	No	No	No	No	No	33	42	28	24	28
332	Female	RVTI	21	13	None	Rural	No source	Never married/single	0	0	No	No	No	No	No	No	No	No	No	No	No	34	44	28	13	34
333	Female	RVTI	22	14	None	Urban	Spouse/family	Ever married	1	0	Yes	No	No	No	No	No	No	No	No	No	No	36	38	24	12	30
334	Male	RVTI	21	14	None	Rural	Friends	Ever married	0	0	No	No	No	No	No	No	No	No	No	No	No	32	37	26	26	32
335	Female	RVTI	20	13	None	Rural	Spouse/family	Never married/single	0	0	No	No	No	No	No	No	No	No	No	No	No	28	38	27	14	33
336	Female	RVTI	20	15	None	Urban	Spouse/family	Never married/single	0	0	No	No	No	No	No	No	No	No	No	No	No	31	42	26	14	29
337	Female	RVTI	20	15	None	Rural	Spouse/family	Never married/single	0	0	No	No	No	No	No	No	No	No	No	No	No	32	21	28	24	42
338	Female	RVTI	20	14	None	Urban	Spouse/family	Never married/single	0	0	No	No	No	No	No	No	No	No	No	No	No	28	45	28	16	26
339	Female	RVTI	23	13	None	Urban	Spouse/family	Never married/single	0	0	No	No	No	No	No	No	No	No	No	No	No	32	35	18	27	34
340	Female	RVTI	23	14	None	Urban	No source	Never married/single	0	0	No	No	No	No	No	No	No	No	No	No	No	24	42	25	20	34
341	Female	RVTI	21	14	None	Urban	No source	Never married/single	0	0	No	No	No	No	No	No	No	No	No	No	No	36	44	24	12	34
342	Female	RVTI	20	13	None	Urban	Spouse/family	Never married/single	0	0	No	No	No	No	No	No	No	No	No	No	No	24	38	27	21	34
343	Female	RVTI	21	13	None	Rural	Spouse/family	Never married/single	0	0	No	No	No	No	No	No	No	No	No	No	No	23	31	31	27	34
344	Female	RVTI	22	13	None	Urban	No source	Never married/single	0	0	No	No	No	No	No	No	No	No	No	No	No	26	34	26	8	32
345	Female	RVTI	20	14	None	Urban	Spouse/family	Never married/single	0	0	No	No	No	No	No	No	No	No	No	No	No	28	41	32	8	38
346	Female	RVTI	23	13	None	Urban	Spouse/family	Ever married	0	0	No	No	No	No	No	No	No	No	No	No	No	37	44	27	17	30
347	Female	RVTI	21	15	None	Urban	Spouse/family	Never married/single	0	0	No	No	No	No	No	No	No	No	No	No	No	19	24	19	26	28
348	Female	RVTI	22	13	None	Rural	Spouse/family	Never married/single	0	0	No	No	No	No	No	No	No	No	No	No	No	21	39	30	14	27
349	Female	RVTI	22	13	None	Urban	No source	Never married/single	0	0	No	No	No	No	No	No	No	No	No	No	No	32	35	19	27	34
350	Female	RVTI	22	16	None	Urban	No source	Ever married	1	0	Yes	No	No	No	No	No	No	No	No	No	No	29	43	24	18	36
351	Female	RVTI	21	15	None	Rural	Spouse/family	Never married/single	0	0	No	No	No	No	No	No	No	No	No	No	No	27	44	31	20	32
352	Female	RVTI	22	14	None	Urban	No source	Never married/single	0	0	No	No	No	No	No	No	No	No	No	No	No	24	34	26	22	35
353	Male	RVTI	20	13	None	Urban	No source	Never married/single	0	0	No	No	No	No	No	No	No	No	No	No	No	26	22	21	21	31
354	Male	RVTI	23	15	None	Rural	Spouse/family	Never married/single	1	1	Yes	No	No	No	No	No	No	No	No	No	No	32	35	19	27	34
355	Male	RVTI	22	14	None	Rural	Spouse/family	Never married/single	0	0	No	No	No	No	No	No	No	No	No	No	No	30	41	25	18	34
356	Male	RVTI	26	16	None	Urban	Spouse/family	Never married/single	0	0	No	No	No	No	No	No	No	No	No	No	No	17	16	24	29	21
357	Male	RVTI	20	13	None	Rural	No source	Never married/single	0	0	No	No	No	No	No	No	No	No	No	No	No	30	40	29	24	38
358	Male	RVTI	25	14	None	Rural	No source	Never married/single	0	0	No	No	No	No	No	No	No	No	No	No	No	34	41	30	14	38
359	Male	RVTI	20	15	Full/Part time	Rural	Salary	Never married/single	0	0	No	No	No	No	No	No	No	No	No	No	No	32	39	28	15	33
360	Male	RVTI	23	15	None	Urban	Welfare	Never married/single	0	0	No	No	No	No	No	No	No	No	No	No	No	27	30	31	24	39
361	Male	RVTI	22	15	None	Urban	Welfare	Never married/single	1	1	Yes	No	No	No	No	No	No	No	No	No	No	28	23	28	22	38
362	Male	RVTI	25	15	None	Urban	No source	Never married/single	0	0	No	No	No	No	No	No	No	No	No	No	No	26	32	26	22	25
363	Female	RVTI	29	13	None	Rural	Spouse/family	Never married/single	0	0	No	No	No	No	No	No	No	No	No	No	No	28	42	26	10	38
364	Male	RVTI	20	15	None	Urban	Spouse/family	Never married/single	1	0	Yes	Yes	No	No	No	No	No	No	No	No	No	33	37	31	21	37
365	Female	RVTI	22	14	None	Urban	Spouse/family	Never married/single	0	0	No	No	No	No	No	No	No	No	No	No	No	26	35	25	12	38
366	Male	RVTI	22	14	None	Urban	Friends	Never married/single	1	1	Yes	No	No	No	No	No	No	No	No	No	No	20	40	24	15	39
367	Male	RVTI	20	16	None	Urban	Spouse/family	Never married/single	1	0	Yes	No	No	No	No	No	No	No	No	No	No	27	40	32	19	33
368	Male	RVTI	22	13	None	Urban	Spouse/family	Never married/single	1	0	Yes	No	No	No	No	No	No	No	No	No	No	15	32	28	23	32
369	Female	RVTI	23	15	None	Rural	Spouse/family	Never married/single	0	0	No	No	No	No	No	No	No	No	No	No	No	20	43	23	14	28
370	Male	RVTI	22	14	None	Rural	Spouse/family	Never married/single	0	0	No	No	No	No	No	No	No	No	No	No	No	25	39	28	24	27
371	Male	RVTI	23	13	None	Rural	Spouse/family	Never married/single	0	0	No	No	No	No	No	No	No	No	No	No	No	33	42	28	22	38
372	Male	RVTI	21	13	None	Urban	No source	Never married/single	0	0	No	No	No	No	No	No	No	No	No	No	No	36	38	28	11	38
373	Male	RVTI	24	16	None	Urban	No source	Never married/single	0	0	No	No	No	No	No	No	No	No	No	No	No	35	36	19	21	33
374	Male	RVTI	20	13	None	Rural	No source	Never married/single	0	0	No	No	No	No	No	No	No	No	No	No	No	32	35	19	27	34
375	Male	RVTI	25	15	None	Urban	No source	Never married/single	0	0	No	No	No	No	No	No	No	No	No	No	No	29	43	24	18	36
376	Male	RVTI	24	16	None	Rural	No source	Never married/single	0	0	No	No	No	No	No	No	No	No	No	No	No	25	43	28	15	40
377	Male	RVTI	25	16	None	Rural	Salary	Never married/single	0	0	No	No	No	No	No	No	No	No	No	No	No	27	40	30	16	39
378	Male	RVTI	22	15	None	Urban	No source	Never married/single	0	0	No	No	No	No	No	No	No	No	No	No	No	29	40	29	23	40
379	Female	RVTI	23	15	None	Urban	Spouse/family	Never married/single	0	0	No	No	No	No	No	No	No	No	No	No	No	27	39	24	25	37
380	Male	RVTI	19	15	None	Rural	Spouse/family	Never married/single	1	0	Yes	No	No	No	No	No	No	No	No	No	No	24	28	23	25	29
381	Male	RVTI	25	15	None	Urban	Spouse/family	Never married/single	1	0	Yes	No	No	No	No	No	No	No	No	No	No	26	40	31	18	39
382	Male	RVTI	24	16	None	Rural	Spouse/family	Never married/single	0	0	No	No	No	No	No	No	No	No	No	No	No	28	45	32	16	30
383	Male	RVTI	23	17	None	Urban	No source	Never married/single	0	0	No	No	No	No	No	No	No	No	No	No	No	28	37	28	17	38
384	Male	RVTI	18	12	None	Urban	Spouse/family	Never married/single	1	0	Yes	No	No	No	No	No	No	No	No	No	No	24	41	32	19	32
385	Male	RVTI	21	16	None	Urban	Spouse/family	Never married/single	1	1	Yes	No	No	Yes	Yes	No	No	No	No	No	No	23	18	30	22	39
386	Male	RVTI	23	18	None	Urban	Spouse/family	Never married/single	1	0	Yes	Yes	Yes	No	No	No	No	No	No	No	No	28	45	27	15	45
387	Male	RVTI	22	14	None	Rural	Friends	Never married/single	1	0	No	No	No	No	No	No	Yes	No	No	No	No	33	26	19	18	25
388	Male	RVTI	25	15	None	Urban	No source	Never married/single	0	0	No	No	No	No	No	No	No	No	No	No	No	34	39	28	23	42
389	Male	RVTI	25	15	None	Urban	No source	Never married/single	0	0	No	No	No	No	No	No	No	No	No	No	No	32	37	26	15	33
390	Male	RVTI	25	13	None	Rural	No source	Never married/single	0	0	No	No	No	No	No	No	No	No	No	No	No	29	35	24	26	33
391	Male	RVTI	19	12	None	Rural	Spouse/family	Never married/single	0	0	No	No	No	No	No	No	No	No	No	No	No	32	18	24	28	38
392	Male	RVTI	23	15	None	Urban	No source	Never married/single	1	0	Yes	No	No	No	Yes	No	No	No	No	No	No	31	44	25	23	39
393	Male	RVTI	18	12	Full/Part time	Urban	Welfare	Never married/single	0	0	No	No	No	No	No	No	No	No	No	No	No	24	39	30	21	45
394	Male	RVTI	16	14	None	Urban	Illegal income	Ever married	1	1	Yes	Yes	Yes	Yes	Yes	Yes	Yes	Yes	Yes	Yes	Yes	27	18	27	22	22
395	Male	RVTI	24	15	Full/Part time	Urban	Salary	Never married/single	1	0	Yes	No	No	No	No	No	No	No	No	No	No	34	38	31	14	46
396	Male	RVTI	21	14	None	Urban	Salary	Never married/single	0	0	No	No	No	No	No	No	No	No	No	No	No	28	40	29	16	37
397	Male	RVTI	28	16	None	Urban	Salary	Ever married	0	0	No	No	No	No	No	No	No	No	No	No	No	30	40	29	14	29
398	Male	RVTI	21	14	None	Urban	Spouse/family	Never married/single	0	0	No	No	No	No	No	No	No	No	No	No	No	26	43	28	16	38
399	Female	RVTI	22	15	None	Urban	Friends	Never married/single	1	0	Yes	No	No	No	No	No	No	No	No	Yes	No	22	28	19	26	33
400	Male	RVTI	20	18	None	Urban	Spouse/family	Never married/single	1	0	Yes	No	No	No	Yes	No	No	No	No	No	No	20	32	26	24	30
